# Supplementary material for: The Biological Clock is Regulated by Adrenergic Signaling in Brown Fat but is Dispensable for Cold-Induced Thermogenesis
Source: PLoS One. 2013 Aug 26;8(8):e70109. doi: 10.1371/journal.pone.0070109 (PMC3753278; doi:10.1371/journal.pone.0070109)
Supplement: Table S1 — List of qPCR primers used in this study. (XLSX) [file pone.0070109.s001.xlsx]

## Sheet: Sheet1
Table S1: List of qPCR primers
Gene name	Forward primer	Reverse Primer
36B4	GAAACTGCTGCCTCACATCCG	GCTGGCACAGTGACCTCACACG
beta actin	CTCAGGGCATCGGAACCGCT	GGGAAATCGTGCGTGACATC
Bmal1	AAAGAGGCGTCGGGACAAA	CCATCCTTAGCACGGTGAGTTT
Clock	CACTCTCACAGCCCCACTGTAC	CCCCACAAGCTACAGGAGCAG
Rev-erba	CTACTGGCTCCCTCACCCAGGA	GACACTCGGCTGCTGTCTTCCA
Rev-erbb	CGGACTGTCACCTTTCTAAGTG	GGAGGGCATTCAGCTTCTCA
Cry1	AGCGCAGGTGTCGGTTATGAGC	ATAGACGCAGCGGATGGTGTCG
Cry2	AAGAAGCCCGCGGTGGCTGTGA	CCGTTCCAAGTGCTTGTCCAGG
Per1	AACGGGATGTGTTTCGGGGTGC	AGGACCTCCTCTGATTCGGCAG
Per2	TGATCGAGACGCCTGTGCTCGT	CTCCACGGGTTGATGAAGCTGG
CK1d	CACGCACCTTGGCATTGA	TCAGCACGTACCCCAGAGACT
CK1e	CACCTGGGCATTGAGCAAA	CATGAGCACATAGCCCAAGCT
PGC-1a	AGCCGTGACCACTGACAACGAG	GCTGCATGGTTCTGAGTGCTAAG
PGC-1b	GCTCCAGGAGACTGAATCCAGAG	CTTGACTACTGTCTGTGAGGC
UCP1	GGCATTCAGAGGCAAATCAGCT	CAATGAACACTGCCACACCTC
Cidea	GCAGCCTGCAGGAACTTATCAGC	GATCATGAAATGCGTGTTGTCC
aP2	TGCCTTTGTGGGAACCTG	GCTTGTCACCATCTCGTTTTC
Plin4	GCTCCACCTCCACAAAGGAC	GATGCCAAACACCCCAGAG
FASN	GGTTACACTGTGCTAGGTGTTG	TCCAGGCGCATGAGGCTCAGC
Prdm16	CGGAAGAGCGTGAGTACAAATG	TCCGTGAACACCTTGACACAGT
PDK4	GAGTATAAAGACACCTGCACAG	CCGTCTTTGAGTCACTGAATATG
Acox1	GCCTGCTGTGTGGGTATGTCATT	GTCATGGGCGGGTGCAT
Acaa1b	ATGCTTCCATGCTGAGATTGT	TCCATCCTTGAAGGCAGGCTT
Acaa2	GATCTCAAGCTGGAAGATAC	ACCTCTGCTGAGACTGCAAG
Ucp2	AGGGCACTGCAAGCATGTGT	GTCAGATTCCTGGGCAAGTCA
Ucp3	GCCCAACATCACAAGAAATGC	GCTCCAAAGGCAGAGACAAAGT
Sarcolipin	GACAGCTGGAGGTGGAGAGACT	GGAGAACGGTGATGAGGACAAC
Serca1a	ACTGTTCACCAGCTAAGTCC	TGCCAACACGCACATAGTTA
